# Supplementary material for: Associations of Dietary-Lifestyle Patterns with Obesity and Metabolic Health: Two-Year Changes in MeDiSH® Study Cohort
Source: Int J Environ Res Public Health. 2022 Oct 21;19(20):13647. doi: 10.3390/ijerph192013647 (PMC9603699; doi:10.3390/ijerph192013647)
Supplement: Supplementary file 1 [file ijerph-19-13647-s001.zip]

Archive with 1 entries (1 files):
- ijerph-1860383-supplementary.pdf
